# Supplementary material for: Does the presence of a friend reduce cardiovascular response to stress even over a screen?
Source: PLoS One. 2024 Dec 4;19(12):e0314562. doi: 10.1371/journal.pone.0314562 (PMC11616809; doi:10.1371/journal.pone.0314562)
Supplement: S1 Dataset — (XLSX) [file pone.0314562.s001.xlsx]

## Sheet: Valiables in the raw data
Valiables	Description of Valiables
ID	Participants'ID (1--6). Note: After the experiment, we dicided that ID14, ID43 was not included analysis. So we did not calculate the physical index of these two participants
condition	Condition: 1= "In-person", 2= "Online", 3 = "Alone"
sight	Participants'response (1-6) to an item “During the experiment, how long was your friend in your sight?”
collaboration	Participants'response (1-6) “During the experiment, how much did you feel like you were cooperating with your friend?”
relation_rank	“How would you rate your friends who attended this experiment today?” with the following options: 1 = best friends, 2 = up to about the third friend, 3 = about the third to fifth friend, and 4 = about the or less than the sixth friend.
T1_1	Participants'respons to Q1 of "Two Dimensions Mood Scale (TDMS)" at pre-stress time point
T1_2	Participants'respons to Q2 of "Two Dimensions Mood Scale (TDMS)" at pre-stress time point
T1_3	Participants'respons to Q3 of "Two Dimensions Mood Scale (TDMS)" at pre-stress time point
T1_4	Participants'respons to Q4 of "Two Dimensions Mood Scale (TDMS)" at pre-stress time point
T1_5	Participants'respons to Q5 of "Two Dimensions Mood Scale (TDMS)" at pre-stress time point
T1_6	Participants'respons to Q6 of "Two Dimensions Mood Scale (TDMS)" at pre-stress time point
T1_7	Participants'respons to Q7 of "Two Dimensions Mood Scale (TDMS)" at pre-stress time point
T1_8	Participants'respons to Q8 of "Two Dimensions Mood Scale (TDMS)" at pre-stress time point
T1_Posi	Emotional valence score (negative-positive) calculated according to Sakairi et al.(2003) ;A higher score means a more positive mood at pre-stress time point
T1_Arousal	Alosal level score (low–high) calculated according to Sakairi et al.(2003) A higher score means a higer arousal mood at pre-stress time point
T2_1	Participants'respons to Q1 of "Two Dimensions Mood Scale (TDMS)"at during-stress time point
T2_2	Participants'respons to Q2 of "Two Dimensions Mood Scale (TDMS)" at during-stress time point
T2_3	Participants'respons to Q3 of "Two Dimensions Mood Scale (TDMS)" at during-stress time point
T2_4	Participants'respons to Q4 of "Two Dimensions Mood Scale (TDMS)" at during-stress time point
T2_5	Participants'respons to Q5 of "Two Dimensions Mood Scale (TDMS)" at during-stress time point
T2_6	Participants'respons to Q6 of "Two Dimensions Mood Scale (TDMS)" at during-stress time point
T2_7	Participants'respons to Q7 of "Two Dimensions Mood Scale (TDMS)" at during-stress time point
T2_8	Participants'respons to Q8 of "Two Dimensions Mood Scale (TDMS)" at during-stress time point
T2_Posi	Emotional valence score (negative-positive) calculated according to Sakairi et al.(2003) ;A higher score means a more positive mood at during-stress time point.
T2_Arousal	Alosal level score (low–high) calculated according to Sakairi et al.(2003) A higher score means a higer arousal mood at during-stress time point
T3_1	Participants'respons to Q1 of "Two Dimensions Mood Scale (TDMS)"at post-stress time point
T3_2	Participants'respons to Q2 of "Two Dimensions Mood Scale (TDMS)" at post-stress time point
T3_3	Participants'respons to Q3 of "Two Dimensions Mood Scale (TDMS)" at post-stress time point
T3_4	Participants'respons to Q4 of "Two Dimensions Mood Scale (TDMS)" at post-stress time point
T3_5	Participants'respons to Q5 of "Two Dimensions Mood Scale (TDMS)" at post-stress time point
T3_6	Participants'respons to Q6 of "Two Dimensions Mood Scale (TDMS)" at post-stress time point
T3_7	Participants'respons to Q7 of "Two Dimensions Mood Scale (TDMS)" at post-stress time point
T3_8	Participants'respons to Q8 of "Two Dimensions Mood Scale (TDMS)" at post-stress time point
T3_Posi	Emotional valence score (negative-positive) calculated according to Sakairi et al.(2003) ;A higher score means a more positive mood at post-stress time point.
T3_Arousal	Alosal level score (low–high) calculated according to Sakairi et al.(2003) A higher score means a higer arousal mood at post-stress time point
change(T2-T1)Posi	Calculated changes in the score of Emotional valence from pre-stress point to during-stress time point
change(T3-T1)Posi	Calculated changes in the score of Emotional valence from pre-stress point to post-stress time point
change(T2-T1)Arousal	Calculated changes in the score of Arousal level from pre-stress point to during-stress timpe point
change(T3-T1)Arousal	Calculated changes in the score of Arousal level from pre-stress point to post-stress timpe point
T1_HF	HF score at pre-stress time point
T2_HF	HF score at during-stress time point
T3_HF	HF score at post-stress time point
change(T2-T1)HF	Calculated changes in the score of HF from pre-stress point to during-stress time point
change(T3-T1)HF	Calculated changes in the score of HF from pre-stress point to post-stress time point
T1_LFHF	LFHF score at pre-stress time point
T2_LFHF	LFHF score at during-stress time point
T3_LFHF	LFHF score at post-stress time point
change(T2-T1)LFHF	Calculated changes in the score of LFHF from pre-stress point to during-stress time point
change(T3-T1)LFHF	Calculated changes in the score of LFHF from pre-stress point to post-stress time point
T1_HR	HR score at pre-stress time point
T2_HR	HR score at during-stress time point
T3_HR	HR score at post-stress time point
change(T2-T1)HR	Calculated changes in the score of HR from pre-stress point to during-stress time point
change(T3-T1)HR	Calculated changes in the score of HR from pre-stress point to post-stress time point
T1_RMSSD	RMSSD score at pre-stress time point
T2_RMSSD	RMSSD score at during-stress time point
T3_RMSSD	RMSSD score at post-stress time point
change(T2-T1)RMSSD	Calculated changes in the score of RMSSD from pre-stress point to during-stress time point
change(T3-T1)RMSSD	Calculated changes in the score of RMSSD from pre-stress point to post-stress time point
T1_SBP	SBP score at pre-stress time point
T2_SBP	SBP score at during-stress time point
T3_SBP	SBP score at post-stress time point
change(T2-T1)SBP	Calculated changes in the score of SBP from pre-stress point to during-stress time point
change(T3-T1)SBP	Calculated changes in the score of SBP from pre-stress point to post-stress time point
T1_DBP	DBP score at pre-stress time point
T2_DBP	DBP score at during-stress time point
T3_DBP	DBP score at post-stress time point
change(T2-T1)DBP	Calculated changes in the score of DBP from pre-stress point to during-stress time point
change(T3-T1)DBP	Calculated changes in the score of DBP from pre-stress point to post-stress time point

## Sheet: raw data
ID	condition	sight	collaboration	relation_rank	T1_1	T1_2	T1_3	T1_4	T1_5	T1_6	T1_7	T1_8	T1_Posi	T1_Arousal	T2_1	T2_2	T2_3	T2_4	T2_5	T2_6	T2_7	T2_8	T2_Posi	T2_Arousal	T3_1	T3_2	T3_3	T3_4	T3_5	T3_6	T3_7	T3_8	T3_Posi	T3_Arousal	change(T2-T1)Posi	change(T3-T1)Posi	change(T2-T1)Arousal	change(T3-T1)Arousal	T1_HF	T2_HF	T3_HF	change(T2-T1)HF	change(T3-T1)HF	T1_LFHF	T2_LFHF	T3_LFHF	change(T2-T1)LFHF	change(T3-T1)LFHF	T1_HR
1	1	7	1	2	2	2	1	0	3	3	0	0	29	12	1	1	2	3	2	2	0	0	21	11	2	2	2	1	3	3	0	0	27	11	-8	-2	-1	-1	349.25	191.83	355.8	-157.42	6.55	0.71105	2.4552	0.73444	1.74415	0.02339	77.575
2	1	6	1	4	3	3	0	0	3	4	0	0	33	14	3	2	0	3	1	2	0	0	25	17	3	3	0	0	1	3	0	0	30	17	-8	-3	3	3	61.917	86.42	97.387	24.503	35.47	3.527	5.9183	3.4984	2.3913	-0.0286	87.788
3	2	4	2	2	2	3	0	0	1	1	0	0	27	18	0	0	0	1	0	0	0	1	18	16	1	1	0	0	1	1	0	1	23	16	-9	-4	-2	-2	136.3	103.6	217.72	-32.7	81.42	0.71105	2.4596	0.73444	1.74855	0.02339	93.883
4	2	6	4	2	0	0	0	3	0	1	0	0	18	14	0	0	0	1	4	3	0	0	26	8	0	0	0	0	5	5	0	0	30	5	8	12	-6	-9	162.85	165.74	272.1	2.89	109.25	1.1004	0.85168	1.2252	-0.24872	0.1248	91.977
5	1	1	1	2	0	1	0	0	1	1	0	1	22	15	0	0	0	4	0	0	1	3	12	18	0	0	0	0	3	3	0	0	26	9	-10	4	3	-6	267.64	80.566	228.26	-187.074	-39.38	0.26464	0.69831	0.4506	0.43367	0.18596	80.05
6	1	5	7	3	1	3	0	0	4	4	0	0	32	11	1	1	0	5	0	0	0	0	17	17	1	2	0	0	3	3	0	0	29	12	-15	-3	6	1	369.49	47.753	425.14	-321.737	55.65	0.18017	2.4674	0.36345	2.28723	0.18328	75.433
7	1	5	6	2	3	2	1	1	2	2	1	0	26	15	1	0	2	3	1	1	0	2	16	14	1	0	1	0	4	4	0	0	28	7	-10	2	-1	-8	278.96	290.73	289.63	11.77	10.67	1.1787	0.63157	1.3553	-0.54713	0.1766	68.59
8	1	3	1	2	0	1	3	1	4	4	0	0	25	5	2	3	1	3	1	3	0	0	25	15	1	3	3	1	4	4	0	0	28	8	0	3	10	3	392.55	213.34	342.33	-179.21	-50.22	0.97136	1.374	0.87458	0.40264	-0.09678	86.452
9	2	5	4	3	3	3	4	2	4	4	0	0	28	9	4	4	1	1	4	4	0	0	34	14	2	2	4	0	4	4	0	0	28	7	6	0	5	-2	85.025	95.807	148.76	10.782	63.735	6.7277	3.886	3.9571	-2.8417	-2.7706	83.559
10	2	6	2	2	2	4	3	0	4	4	0	0	31	10	3	3	1	2	1	2	0	0	26	17	3	3	2	0	4	4	0	0	32	11	-5	1	7	1	460.68	213.34	184.11	-247.34	-276.57	0.57047	1.1055	2.4727	0.53503	1.90223	77.305
11	2	5	3	1	1	2	2	0	3	3	0	0	27	10	1	2	0	0	2	3	0	0	28	13	1	2	0	0	3	3	0	0	29	12	1	2	3	2	405.31	300.09	258.27	-105.22	-147.04	1.2658	0.50249	1.2294	-0.76331	-0.0364	73.014
12	2	3	3	1	2	1	3	3	0	1	0	0	18	14	1	0	1	4	0	0	0	0	16	15	2	1	1	0	2	3	0	0	27	12	-2	9	1	-2	364.1	125.38	435.71	-238.72	71.61	1.0637	1.7781	0.54148	0.7144	-0.52222	83.878
13	1	6	1	1	3	1	1	3	4	4	0	0	28	10	1	0	4	5	0	0	1	0	11	12	3	4	0	0	5	5	0	0	37	12	-17	9	2	2	333.84	204.16	327.15	-129.68	-6.69	0.34449	2.3302	0.33109	1.98571	-0.0134	79.575
14	1	4	1	7	1	2	0	2	4	4	0	0	29	10	3	3	1	3	2	4	0	0	28	14	0	0	5	0	4	5	0	0	24	1
15	1	3	2	3	1	1	3	0	4	4	0	0	27	6	1	1	2	2	2	2	0	0	22	11	0	0	3	0	3	3	0	0	23	6	-5	-4	5	0	299.19	165.36	243.06	-133.83	-56.13	1.5519	1.4202	1.4086	-0.1317	-0.1433	78.554
16	1	5	2	3	1	1	3	0	5	5	0	0	29	4	0	0	1	0	4	4	0	0	27	6	1	1	1	0	5	5	0	0	31	6	-2	2	2	2	306.16	349.71	440.71	43.55	134.55	0.3711	0.8266	0.33873	0.4555	-0.03237	70.156
17	2	5	1	1	1	2	2	0	5	5	0	0	31	6	1	3	0	0	4	4	0	0	32	11	1	2	0	0	5	5	0	0	33	8	1	2	5	2	487.66	478.72	359.08	-8.94	-128.58	0.13092	0.18897	0.17324	0.05805	0.04232	72.474
18	2	5	4	1	0	0	5	0	5	5	0	0	25	0	0	1	5	0	5	5	0	0	26	1	0	1	5	0	5	5	0	0	26	1	1	1	1	1	536.85	277.98	434.47	-258.87	-102.38	0.31588	0.75832	0.76056	0.44244	0.44468	67.147
19	1	1	1	2	0	0	2	1	1	0	0	0	18	12	0	0	2	1	0	0	1	0	16	13	0	0	1	0	0	0	0	0	19	14	-2	1	1	2	110.25	83.324	107.97	-26.926	-2.28	1.9106	2.448	5.5805	0.5374	3.6699	81.797
20	1	3	2	1	0	0	3	0	4	4	0	0	25	4	0	0	2	4	3	3	0	0	20	7	0	0	4	0	4	4	0	0	24	3	-5	-1	3	-1	86.768	72.55	199.97	-14.218	113.202	3.2586	6.4025	1.5078	3.1439	-1.7508	78.275
21	2	7	1	2	3	3	0	1	2	2	0	0	29	17	3	2	0	1	1	2	0	0	27	17	2	2	0	0	3	3	0	0	30	13	-2	1	0	-4	64.915	29.467	56.716	-35.448	-8.199	1.8396	3.4611	0.45085	1.6215	-1.38875	91.355
22	2	6	1	2	3	2	1	0	4	4	0	0	32	11	3	2	0	1	4	3	0	0	31	13	3	2	1	0	4	4	0	0	32	11	-1	0	2	0	85.336	20.922	78.417	-64.414	-6.919	3.1117	3.0944	2.1455	-0.0173	-0.9662	93.908
23	1	5	1	3	3	4	1	1	3	3	0	0	31	15	3	3	1	1	3	3	0	0	30	14	3	3	1	1	4	3	0	0	31	13	-1	0	-1	-2	324.39	221.72	501.95	-102.67	177.56	1.2818	1.1637	0.44354	-0.1181	-0.83826	88.451
24	1	2	5	2	3	3	0	0	2	4	0	1	31	16	2	4	0	3	0	0	0	2	21	23	1	4	0	0	4	4	0	0	33	12	-10	2	7	-4	232.14	158.93	401.3	-73.21	169.16	1.55	1.9587	0.83613	0.4087	-0.71387	82.952
25	2	5	1	1	0	1	3	0	4	4	0	0	26	5	0	0	1	4	0	0	0	0	15	14	0	1	4	0	2	2	0	0	21	8	-11	-5	9	3	64.915	29.882	58.719	-35.033	-6.196	1.8396	3.4378	0.37251	1.5982	-1.46709	91.355
26	2	7	3	3	3	3	0	0	4	4	0	0	34	13	3	2	0	1	3	2	0	0	29	15	3	3	0	0	4	4	0	0	34	13	-5	0	2	0	139.13	67.93	91.726	-71.2	-47.404	1.4373	2.1095	4.7402	0.6722	3.3029	102.86
27	3	2	3	3	3	3	0	0	2	2	0	0	30	17	2	2	0	2	1	1	0	2	22	19	1	1	2	1	2	2	0	0	23	11	-8	-7	2	-6	226.78	282.94	253.78	56.16	27	0.73659	1.3695	0.56071	0.63291	-0.17588	91.612
28	3	1	1	4	0	2	1	1	2	2	0	3	21	15	1	3	0	0	0	0	0	0	24	19	0	0	3	0	4	4	0	0	25	4	3	4	4	-11	300.69	248.12	167.29	-52.57	-133.4	0.99464	1.5779	1.3032	0.58326	0.30856	70.884
29	3	1	1	2	3	3	3	1	3	3	0	0	28	12	2	3	0	0	4	4	0	0	33	12	0	0	2	0	3	3	0	0	24	7	5	-4	0	-5	14.293	28.282	36.294	13.989	22.001	9.3902	3.6747	4.8515	-5.7155	-4.5387	98.771
30	3	1	1	4	0	0	5	2	3	5	0	0	21	2	0	0	3	0	2	4	0	0	23	6	0	0	2	0	2	5	0	0	25	6	2	4	4	4	181.96	207.19	169.87	25.23	-12.09	2.4746	5.8279	3.7068	3.3533	1.2322	67.664
31	3	1	1	4	3	4	2	1	1	0	0	0	25	19	5	5	0	0	3	3	0	0	36	19	4	4	0	0	3	3	0	0	34	17	11	9	0	-2	82.976	64.656	256.29	-18.32	173.314	1.9689	3.1943	0.89331	1.2254	-1.07559	98.425
32	3	1	1	3	2	3	1	0	3	2	0	0	29	14	1	1	3	4	0	1	2	4	10	17	1	1	0	0	4	4	1	1	28	10	-19	-1	3	-4	334.28	161.46	232.78	-172.82	-101.5	0.86088	4.4145	1.3278	3.55362	0.46692	103.18
33	3	1	4	2	2	3	0	0	3	4	0	0	32	13	2	4	1	0	1	3	0	0	29	16	2	3	0	0	4	5	0	0	34	11	-3	2	3	-2	51.313	35.885	81.569	-15.428	30.256	6.5333	1.4085	2.5818	-5.1248	-3.9515	82.845
34	3	1	1	2	2	2	0	0	5	5	0	2	32	11	2	1	1	3	0	0	0	0	19	17	1	0	0	0	5	5	0	0	31	6	-13	-1	6	-5	248.66	62.913	180.66	-185.747	-68	0.51025	2.1708	1.0029	1.66055	0.49265	78.839
35	3	1	1	3	0	1	3	1	2	4	0	0	23	7	0	0	2	4	0	1	0	0	15	12	0	0	3	2	3	3	0	0	21	6	-8	-2	5	-1	62.768	62.474	100.53	-0.294	37.762	11.292	2.8025	11.373	-8.4895	0.081	94.202
36	3	1	1	1	2	3	3	1	4	4	0	0	29	9	1	0	2	3	1	1	2	2	14	14	1	2	2	0	4	4	1	0	28	8	-15	-1	5	-1	140.02	126.6	99.322	-13.42	-40.698	0.81295	2.6525	1.6094	1.83955	0.79645	85.964
37	1	6	4	2	3	3	0	0	2	3	0	0	31	16	3	0	0	2	4	2	1	2	24	14	3	3	1	0	3	2	0	0	30	15	-7	-1	-2	-1	77.667	23.027	144.21	-54.64	66.543	2.9653	9.6323	1.2363	6.667	-1.729	98.201
38	1	7	3	2	3	2	3	2	4	4	0	1	27	10	3	2	2	4	2	3	4	4	16	17	2	3	3	2	2	2	2	2	20	15	-11	-7	7	5	569.28	248.44	385.19	-320.84	-184.09	0.17597	0.56998	0.22093	0.39401	0.04496	72.314
39	3	3	5	1	1	0	0	0	3	2	0	4	22	15	0	0	0	0	0	1	0	5	16	19	2	1	0	0	3	2	0	4	24	17	-6	2	4	2	133.6	107.3	308.52	-26.3	174.92	2.1729	4.1492	1.1593	1.9763	-1.0136	87.97
40	3	1	1	3	1	2	3	3	5	5	0	0	27	5	2	1	1	3	3	3	0	0	25	11	1	1	1	1	3	4	0	0	27	9	-2	0	6	4	306.47	353.91	287	47.44	-19.47	0.37334	1.1917	0.23298	0.81836	-0.14036	77.39
41	3	1	4	2	3	4	4	3	5	5	0	0	30	8	0	0	0	0	5	0	0	0	25	10	3	5	0	0	5	5	0	0	38	13	-5	8	2	5	466.68	208.23	161.99	-258.45	-304.69	0.20017	0.90017	0.56637	0.7	0.3662	78.008
42	3	1	1	1	2	2	3	2	2	2	0	1	22	13	3	2	2	1	2	1	0	0	25	15	3	3	1	1	2	2	0	0	28	16	3	6	2	3	248.77	75.161	187.51	-173.609	-61.26	0.85614	1.286	1.6202	0.42986	0.76406	98.282
43	3	5	2	7	0	0	0	0	4	4	0	0	28	7	0	0	0	1	2	2	0	0	23	11	0	0	0	0	4	4	0	0	28	7
44	3	1	1	2	0	0	4	3	4	4	2	1	18	4	0	0	2	3	2	3	2	3	15	11	0	1	4	2	4	4	0	2	21	6	-3	3	7	2	257.98	324.47	208.75	66.49	-49.23	2.0646	0.48051	0.82045	-1.58409	-1.24415	58.047
45	2	6	1	4	0	0	0	0	1	1	0	0	22	13	0	0	0	1	0	1	0	0	20	14	0	0	0	0	1	2	0	0	23	12	-2	1	1	-1	210.02	230.34	220.31	20.32	10.29	1.6101	2.3537	2.2937	0.7436	0.6836	77.548
46	2	6	1	2	0	0	4	0	4	5	0	0	25	2	0	0	0	3	1	1	0	0	19	13	0	0	1	0	1	1	0	0	21	12	-6	-4	11	10	285.31	332.92	261.4	47.61	-23.91	1.7095	1.1999	0.69057	-0.5096	-1.01893	87.41
[truncated: 19 more columns]
